# Supplementary material for: The Fecal Microbiota of Dogs Switching to a Raw Diet Only Partially Converges to That of Wolves
Source: Front Microbiol. 2021 Sep 29;12:701439. doi: 10.3389/fmicb.2021.701439 (PMC8511826; doi:10.3389/fmicb.2021.701439)
Supplement: Supplementary file 13 [file Table_3.XLSX]

## Sheet: Tags_stat
Table S14. The alpha diversity metrices of dogs and wolves.
Sample name	Reads	OTU_number	observed_species	shannon	simpson	chao1	ACE	goods_coverage
DC1	80177	217	203	14.867	0.803	217.531	231.199	0.999
DC2	80143	197	181	4.168	0.871	185.375	188.664	1
DC3	80081	189	170	4.194	0.894	179.5	185.415	1
DC4	80215	208	188	4.332	0.899	200.158	202.288	1
DC5	80099	249	233	14.241	0.771	247.385	251.103	0.999
DC6	77970	240	226	14.645	0.798	235.24	237.382	1
DR1.1	80102	220	202	4.489	0.901	211.625	214.797	1
DR1.2	80247	194	173	14.101	0.635	181.636	185.565	1
DR1.3	80191	205	189	4.056	0.841	197.161	205.537	0.999
DR1.4	80037	180	167	14.979	0.88	185.455	195.568	0.999
DR1.5	80105	214	193	4.046	0.824	211.474	214.575	0.999
DR1.6	80046	202	185	4.704	0.91	190.913	196.388	1
DR7.1	80075	220	196	4.371	0.911	212.111	217.09	0.999
DR7.2	80215	200	181	4.595	0.919	187.176	197.291	1
DR7.3	80102	175	161	4.65	0.928	169.4	177.173	1
DR7.4	80146	211	191	5.109	0.943	202.04	211.712	0.999
DR7.5	80078	160	147	4.241	0.89	151.105	156.217	1
DR7.6	80149	162	135	4.195	0.906	144.562	148.263	1
DR14.1	80095	183	165	4.557	0.927	184.118	182.222	0.999
DR14.2	80171	169	155	14.871	0.867	164	168.09	1
DR14.3	80144	157	139	14.863	0.873	150.176	154.839	1
DR14.4	80022	175	161	4.805	0.936	166.353	169.809	1
DR14.5	80161	189	166	4.031	0.868	191.375	191.62	0.999
DR14.6	80114	167	146	4.545	0.926	1514.56	158.724	1
DR21.1	80174	231	211	4.793	0.936	225.5	228.586	0.999
DR21.2	80050	165	147	4.115	0.885	160.125	1614.49	1
DR21.3	80161	172	154	14.877	0.849	159	165.656	1
DR21.4	80139	171	152	14.76	0.828	169.769	168.199	1
DR21.5	80008	206	192	4.318	0.896	219.75	224.23	0.999
DR21.6	80195	166	139	4.131	0.883	144.455	151.189	1
DR28.1	80163	208	194	4.45	0.9	2014.86	210.531	0.999
DR28.2	80235	184	160	14.358	0.823	166.794	175.839	1
DR28.3	80159	185	168	14.962	0.862	184.111	196.15	0.999
DR28.4	80095	201	177	14.595	0.849	2314.44	220.331	0.999
DR28.5	80104	157	136	14.136	0.813	155.375	166.813	0.999
DR28.6	80073	184	166	14.281	0.821	224.235	210.642	0.999
W1	80133	167	154	14.219	0.82	162.053	1614.58	1
W2	80216	173	163	14.669	0.798	180.769	177.263	1
W3	80084	189	173	14.829	0.84	178	181.666	1
W4	80134	155	142	4.26	0.896	154.353	159.073	1
W5	71099	244	224	14.906	0.831	246.44	244.136	0.999
W6	80138	204	204	4.501	0.902	220.917	224.184	0.999
